# Supplementary material for: Perspectives of School Principals on Mental Health Promotion and Prevention Among School-Aged Children—A 2025 Cross-Sectional Survey in Lodz Administrative Region in Poland
Source: Healthcare (Basel). 2025 Jun 23;13(13):1498. doi: 10.3390/healthcare13131498 (PMC12250504; doi:10.3390/healthcare13131498)
Supplement: Supplementary file 1 [file healthcare-13-01498-s001.zip]

Archive with 1 entries (1 files):
- healthcare-3699998-supplementary.pdf
